# Supplementary material for: Efficient Estimation of Nucleotide Diversity and Divergence Using Callable Loci (and More)
Source: Mol Biol Evol. 2025 Nov 22;42(12):msaf282. doi: 10.1093/molbev/msaf282 (PMC12697346; doi:10.1093/molbev/msaf282)
Supplement: msaf282_Supplementary_Data [file msaf282_supplementary_data.zip]

Archive with 5 entries (5 files):
- supplementary_information.pdf
- figure_s1.png
- table_s1.xlsx
- table_s2.xlsx
- table_s3.xlsx
