# Supplementary material for: Efficient Estimation of Nucleotide Diversity and Divergence Using Callable Loci (and More)
Source: Mol Biol Evol. 2025 Nov 22;42(12):msaf282. doi: 10.1093/molbev/msaf282 (PMC12697346; doi:10.1093/molbev/msaf282)
Supplement: msaf282_Supplementary_Data [file msaf282_supplementary_data.zip › table_s1.xlsx]

## Sheet: Sheet1
Table S1. Comparison of diversity statistics calculated using different approaches. R² values, mean differences, and relative differences for nucleotide diversity (π), absolute divergence (dxy), and fixation index (FST) comparing: (1) clam versus pixy using all-sites VCFs, and (2) clam using all-sites VCFs versus clam using variants-only VCFs with callable loci. Results shown for simulated data p…
Dataset	Comparison	Statistic	R²	Mean Difference	Relative Difference (%)
simulated (gatk)	clam vs pixy (all-sites)	pi	1	2.5792227194825628e-09 ± 8.125384976530246e-08	0
simulated (gatk)	clam vs pixy (all-sites)	dxy	1	2.600335009567134e-09 ± 8.357086665856682e-08	0
simulated (gatk)	clam vs pixy (all-sites)	fst	1	2.826989633857054e-08 ± 2.0454052135110565e-08	0.0023
simulated (gatk)	clam all-sites vs callable-loci	pi	0.999928	-0.00012575096400000002 ± 4.1945548472812285e-05	-0.4159
simulated (gatk)	clam all-sites vs callable-loci	dxy	0.99992	-0.00012775907499999994 ± 3.3786508939304205e-05	-0.4216
simulated (gatk)	clam all-sites vs callable-loci	fst	1	0.0 ± 0.0	0
simulated (bcftools)	clam vs pixy (all-sites)	pi	1	-1.9488106441090115e-13 ± 6.287860337385482e-10	0
simulated (bcftools)	clam vs pixy (all-sites)	dxy	1	1.62867165691416e-11 ± 6.497723075762989e-10	0
simulated (bcftools)	clam vs pixy (all-sites)	fst	1	1.4011288012285619e-08 ± 1.7562021849452833e-08	0.0005
simulated (bcftools)	clam all-sites vs callable-loci	pi	0.999998	-1.1766169999999927e-06 ± 1.634716464182702e-06	-0.0049
simulated (bcftools)	clam all-sites vs callable-loci	dxy	0.999998	-1.180464000000013e-06 ± 1.6246804298701202e-06	-0.0049
simulated (bcftools)	clam all-sites vs callable-loci	fst	1	0.0 ± 0.0	0
Dataset	Comparison	Statistic	R²	Mean Difference	Relative Difference (%)
muskox	clam all-sites vs callable-loci	pi	0.999261	-0.000014 ± 0.000041	-6.9806
muskox	clam all-sites vs callable-loci	dxy	0.99877	-0.000038 ± 0.000059	-7.7468
muskox	clam all-sites vs callable-loci	fst	1	0.000000 ± 0.000000	0
