# Supplementary material for: Efficient Estimation of Nucleotide Diversity and Divergence Using Callable Loci (and More)
Source: Mol Biol Evol. 2025 Nov 22;42(12):msaf282. doi: 10.1093/molbev/msaf282 (PMC12697346; doi:10.1093/molbev/msaf282)
Supplement: msaf282_Supplementary_Data [file msaf282_supplementary_data.zip › table_s2.xlsx]

## Sheet: Sheet1
Table S2. Decomposition of differences between all-sites and callable loci approaches for simulated data processed with GATK. Mean differences and relative differences in the numerator (number of pairwise differences) and denominator (number of pairwise comparisons) components of nucleotide diversity (π) and absolute divergence (dxy) calculations.
Statistic	Component	Mean Difference	Relative Difference (%)
π	Numerator (# pairwise differences)	0.000000 ± 0.000000	0
π	Denominator (# pairwise comparisons)	5430.655500 ± 1091.899687	0.4178
dxy	Numerator (# pairwise differences)	0.000000 ± 0.000000	0
dxy	Denominator (# pairwise comparisons)	11603.128000 ± 1958.507386	0.4234
