# Supplementary material for: Efficient Estimation of Nucleotide Diversity and Divergence Using Callable Loci (and More)
Source: Mol Biol Evol. 2025 Nov 22;42(12):msaf282. doi: 10.1093/molbev/msaf282 (PMC12697346; doi:10.1093/molbev/msaf282)
Supplement: msaf282_Supplementary_Data [file msaf282_supplementary_data.zip › table_s3.xlsx]

## Sheet: Sheet1
Table S3. Comparison of nucleotide diversity (π) and absolute divergence (dxy) estimates from clam and pixy against known true values from simulations.
Tool	Statistic	Perfect (truth)	All-sites	All-sites bias (%)	Callable-loci	Callable-loci bias (%)
clam	π	0.033861	0.029741	-12.17	0.029615	-12.54
clam	d_XY	0.03381	0.030001	-11.27	0.029873	-11.64
pixy	π	0.033861	0.029741	-12.17	-	-
pixy	d_XY	0.03381	0.030001	-11.27	-	-
